# Supplementary material for: Core-Shell Hydrogel Particles Harvest, Concentrate and Preserve Labile Low Abundance Biomarkers
Source: PLoS One. 2009 Mar 10;4(3):e4763. doi: 10.1371/journal.pone.0004763 (PMC2651577; doi:10.1371/journal.pone.0004763)
Supplement: Table S1 — Concentration of PDGF spiked in human serum by core-shell particles. Mass spectrometry analysis of proteins eluted from core shell particles incubated with human serum containing PDGF spiked at a concentration of 5 ng/mL. (0.03 MB XLS) [file pone.0004763.s001.xls]

## Sheet: Supplemental Information mod
Table SI. Mass spectrometry analysis of proteins eluted from particles incubated with human serum containing PDGF
spiked at a concentration of 5 ng mL-1.
Reference	P (pro)	Sf	Score	MW	Accession	Peptide
hemopexin	4.44089e-16	1.83575	20.2334	51643.3	11321561	2
lysozyme precursor	2.10942e-14	4.53808	50.2528	16526.3	4557894	6
apolipoprotein H precursor	1.37668e-13	12.3257	130.306	38286.7	4557327	17
hypothetical protein LOC649897	2.90878e-13	2.91822	30.2619	22058.9	91206438	20
apolipoprotein C-III precursor	3.26406e-13	6.58673	70.2504	10845.5	4557323	15
platelet factor 4 variant 1	5.79536e-13	3.8016	40.2422	11545.3	4505735	8
C-type lectin domain family 3, member B	8.71525e-13	6.1643	70.2764	22552.3	4507557	7
alpha-2-HS-glycoprotein	1.36113e-12	5.32579	60.2259	39299.7	4502005	16
pro-platelet basic protein precursor	1.36779e-12	8.28765	90.2772	13885.4	4505981	64
coagulation factor XII precursor	2.01728e-12	6.65273	70.2631	67774.1	4503629	7
complement component 5	3.56171e-12	0.960004	10.2297	188185	38016947	1
histidine-rich glycoprotein precursor	5.01266e-12	9.23635	100.238	59540.9	4504489	12
apolipoprotein A-II preproprotein	8.19678e-12	3.66968	40.261	11167.9	4502149	6
apolipoprotein C-II precursor	9.1227e-12	2.87596	30.2624	11276.8	32130518	4
clusterin isoform 1	1.24689e-11	7.38791	80.2795	57795.7	42716297	10
clusterin isoform 2	1.24689e-11	7.38791	80.2795	52461.1	42740907	10
apolipoprotein F precursor	2.63267e-11	0.940449	10.2501	35377	4502165	2
pancreatic ribonuclease precursor	3.19855e-11	2.83528	30.2962	17632.7	38201682	3
pancreatic ribonuclease precursor	3.19855e-11	2.83528	30.2962	17632.7	4506547	3
pancreatic ribonuclease precursor	3.19855e-11	2.83528	30.2962	17632.7	38201686	3
pancreatic ribonuclease precursor	3.19855e-11	2.83528	30.2962	17632.7	38201684	3
complement component 8, alpha polypeptide precursor	3.44713e-11	1.82751	20.3034	65121	4557389	2
apolipoprotein A-I preproprotein	7.11009e-11	3.76177	40.21	30758.9	4557321	5
vitronectin precursor	1.10577e-10	2.85278	30.1851	54271.2	88853069	3
gelsolin isoform b	1.20718e-10	6.53896	70.2343	80590.6	38044288	9
gelsolin isoform a precursor	1.20718e-10	6.53896	70.2343	85644.2	4504165	9
platelet-derived growth factor beta isoform 1, preproprotein	3.79254e-10	7.08798	80.2213	27266.1	4505681	25
platelet-derived growth factor beta isoform 2, preproprotein	3.79254e-10	7.08798	80.2213	25486.2	15451786	25
complement factor H-related 1	4.85818e-10	6.47451	70.2462	37637	11321587	9
insulin-like growth factor 1 (somatomedin C)	6.66749e-10	0.958029	10.2092	17014.3	11024682	2
transthyretin	7.20382e-10	6.34056	70.2436	15877	4507725	7
alpha 1 type XVIII collagen isoform 1 precursor	9.457e-10	0.971806	10.2251	153746	13385620	1
alpha 1 type XVIII collagen isoform 2 precursor	9.457e-10	0.971806	10.2251	135500	18765748	1
complement component 2 precursor	1.13873e-09	2.70544	30.21	83214.4	14550407	5
fibrinogen, alpha polypeptide isoform alpha-E preproprotein	8.68171e-09	4.44583	50.2298	94914.3	4503689	5
fibrinogen, alpha polypeptide isoform alpha preproprotein	8.68171e-09	4.44583	50.2298	69713.8	11761629	5
selenoprotein P precursor	1.03537e-08	0.961753	10.2394	141647	62530391	1
lipocalin 2 (oncogene 24p3)	1.322e-08	3.78247	40.2114	22573.7	38455402	4
apolipoprotein E precursor	2.24415e-08	3.57684	40.223	36131.8	4557325	4
serine (or cysteine) proteinase inhibitor, clade A (alpha-1 antiproteinase, antitrypsin), member 1	3.60053e-08	1.91078	20.2447	46707.1	50363219	2
serine (or cysteine) proteinase inhibitor, clade A (alpha-1 antiproteinase, antitrypsin), member 1	3.60053e-08	1.91078	20.2447	46707.1	50363217	2
serine (or cysteine) proteinase inhibitor, clade A (alpha-1 antiproteinase, antitrypsin), member 1	3.60053e-08	1.91078	20.2447	46707.1	50363221	2
platelet factor 4 (chemokine (C-X-C motif) ligand 4)	4.37776e-08	4.7571	50.2389	10837.9	4505733	10
coagulation factor II precursor	7.5181e-08	0.967465	10.2093	69992.2	4503635	1
PREDICTED: similar to RAS related protein 1b	9.01528e-08	0.972763	10.202	20911.6	88983788	1
RAP1A, member of RAS oncogene family	9.01528e-08	0.972763	10.202	20973.7	4506413	1
RAP1A, member of RAS oncogene family	9.01528e-08	0.972763	10.202	20973.7	58331202	1
RAP1B, member of RAS oncogene family	9.01528e-08	0.972763	10.202	20811.6	7661678	1
RAP1B, member of RAS oncogene family	9.01528e-08	0.972763	10.202	20811.6	58219792	1
PREDICTED: similar to RAS related protein 1b	9.01528e-08	0.972763	10.202	20911.6	113417104	1
complement component 8, beta polypeptide preproprotein	1.67822e-07	1.84149	20.1938	66904.4	4557391	2
paraoxonase 1	2.53622e-07	0.95827	10.1675	39706.2	19923106	1
orosomucoid 1 precursor	3.27829e-07	1.87533	20.2023	23496.8	9257232	2
orosomucoid 2	3.27829e-07	0.954957	10.1692	23587.6	4505529	1
peptidoglycan recognition protein 1	4.59603e-07	0.912423	10.168	21716.7	4827036	1
chemokine (C-C motif) ligand 14 isoform 1 precursor	5.01802e-07	2.79195	30.2242	10671.3	14589961	3
chemokine (C-C motif) ligand 14 isoform 1 precursor	5.01802e-07	2.79195	30.2242	10671.3	4759070	3
chemokine (C-C motif) ligand 14 isoform 2 precursor	5.01802e-07	1.84025	20.2242	12289.3	14589959	2
thrombospondin repeat containing 1 isoform 1	8.59792e-07	0.714519	10.1153	116471	38016904	1
thrombospondin repeat containing 1 isoform 2	8.59792e-07	0.714519	10.1153	95072	56788359	1
apolipoprotein A-IV precursor	8.88814e-07	1.90159	20.2121	45344.5	71773110	2
PREDICTED: similar to Neutrophil defensin 1 precursor (HNP-1) (HP-1) (HP1) (Defensin, alpha 1)	1.22074e-06	2.66007	30.1465	10194.2	113419903	5
defensin, alpha 1 preproprotein	1.22074e-06	2.66007	30.1465	10194.2	4758146	5
defensin, alpha 3 preproprotein	1.22074e-06	2.66007	30.1465	10238.2	4885179	5
small inducible cytokine A16 precursor	1.30973e-06	1.85061	20.198	13591.4	4759074	2
complement component 8, gamma polypeptide	1.3393e-06	1.82234	20.1658	22205.5	4557393	2
defensin, beta 1 preproprotein	1.67474e-06	0.937541	10.2176	7414.56	4885181	1
apolipoprotein C-I precursor	2.12532e-06	1.80429	20.1712	9326.08	4502157	2
dermokine isoform beta	2.55168e-06	0.895708	10.1777	46982.1	33504489	1
complement factor H isoform a precursor	2.62813e-06	0.923207	10.1378	138978	62739186	1
plasminogen	2.86781e-06	4.13279	50.2409	90510.2	4505881	5
complement factor H-related 5	3.29891e-06	0.960851	10.1772	64377.1	13540563	1
complement component 4 binding protein, alpha chain precursor	3.98708e-06	0.811951	10.1221	66989.4	4502503	1
filamin 1 (actin-binding protein-280)	4.1257e-06	0.804855	10.1536	280583	4503745	1
fibrinogen, beta chain preproprotein	4.4515e-06	0.957682	10.1971	55892.2	70906435	1
cytokeratin type II	4.72669e-06	2.84443	30.1803	59468	4758618	3
PREDICTED: similar to Keratin, type II cytoskeletal 2 oral (Cytokeratin-2P) (K2P) (CK 2P)	4.72669e-06	0.921574	10.1362	36392.5	89035518	1
secretory leukocyte peptidase inhibitor precursor	5.37373e-06	0.961208	10.1591	14315.9	4507065	1
PDZ and LIM domain 7 isoform 2	6.69286e-06	0.872111	10.1288	46480	42741675	1
PDZ and LIM domain 7 isoform 1	6.69286e-06	0.872111	10.1288	49812.6	11496885	1
PDZ and LIM domain 7 isoform 4	6.69286e-06	0.872111	10.1288	24397.6	47157328	1
apolipoprotein D precursor	6.76129e-06	2.60574	30.1824	21261.8	4502163	3
complement component 1, q subcomponent, gamma polypeptide	7.95282e-06	1.88399	20.2343	25757.1	56786155	2
insulin-like growth factor 2	8.75139e-06	1.84049	20.15	20127.3	4504609	2
insulin-like growth factor binding protein 7	1.20709e-05	0.954971	10.1999	29111.5	4504619	1
profilin 1	1.55167e-05	1.59411	20.1693	15044.6	4826898	2
prostaglandin H2 D-isomerase	2.13503e-05	0.955776	10.1971	21015.3	32171249	1
protease, serine, 2 preproprotein	3.32526e-05	0.892842	10.1839	26471	4506147	1
protease, serine, 1 preproprotein	3.32526e-05	0.892842	10.1839	26541.1	4506145	1
heparanase	3.70843e-05	1.91142	20.1517	61110.2	94721347	2
coagulation factor V precursor	3.7682e-05	0.924455	10.1728	251560	4503643	1
small inducible cytokine A18 precursor	3.9339e-05	1.82777	20.1824	9842.11	4506831	2
cystatin C precursor	4.21018e-05	0.90662	10.1452	15789.1	4503107	1
ubiquitin and ribosomal protein S27a precursor	4.39651e-05	0.871727	10.1745	17953.5	4506713	1
ubiquitin C	4.39651e-05	0.871727	10.1745	76981.6	67191208	9
PREDICTED: similar to Ubiquitin-63E CG11624-PA, isoform A	4.39651e-05	0.871727	10.1745	77293.3	113423966	1
complement component 1, r subcomponent	5.39427e-05	0.894959	10.1885	80147.9	66347875	1
solute carrier family 13 member 3 isoform b	5.9088e-05	0.672231	10.1234	61716.6	58761541	1
solute carrier family 13 member 3 isoform a	5.9088e-05	0.672231	10.1234	66797.6	31377715	1
ribonuclease, RNase A family, 2 (liver, eosinophil-derived neurotoxin)	0.000124158	0.923971	10.1911	18342.1	4506549	1
multimerin 1	0.000134286	2.59393	30.1877	138023	45269141	3
LIM and SH3 protein 1	0.000458298	0.895676	10.1458	29698.2	5453710	1
serum amyloid A4, constitutive	0.000458707	0.941782	10.1627	14797.3	10835095	1
propionyl-Coenzyme A carboxylase, alpha polypeptide precursor	0.000589936	0.35006	10.1289	80008.2	65506442	1
hypothetical protein LOC285513	0.00071614	0.590231	10.1359	82378.8	38093657	1
PDZ and LIM domain 1 (elfin)	0.000928597	0.820684	10.117	36049.1	13994151	1
dermcidin preproprotein	1	0.803946	10.1414	11276.8	16751921	1
kininogen 1	1	0.499126	10.1208	47852.7	4504893	1
“Ppro” displays the probability value for the peptide.
“Sf” displays the final score that indicates how good the protein match is.
“score” displays a value that is based upon the probability that the peptide is a random match to the spectral data.
"MW" displays the molecular weight
”Accession” displays the unique protein identification number for the sequence.
“Peptide” displays the total number peptide matches.
